# Supplementary material for: Exploring Active Case Detection Approaches for Leprosy Diagnosis in Varied Endemic Settings: A Comprehensive Scoping Review
Source: Life (Basel). 2024 Jul 26;14(8):937. doi: 10.3390/life14080937 (PMC11355679; doi:10.3390/life14080937)
Supplement: Supplementary file 1 [file life-14-00937-s001.zip]

Archive with 4 entries (4 files):
- S1_Figure_I-SAM Model.pdf
- S1_PRISMA-ScR-Checklist.pdf
- S2_Search String Table.pdf
- S3_Data Extraction Table.pdf
